# Supplementary material for: Automatic ICD-10 coding algorithm using an improved longest common subsequence based on semantic similarity
Source: PLoS One. 2017 Mar 17;12(3):e0173410. doi: 10.1371/journal.pone.0173410 (PMC5356997; doi:10.1371/journal.pone.0173410)
Supplement: S1 Dataset — (XLS) [file pone.0173410.s001.xls]

## Sheet: Sheet1
	ICD-10
	ICD Code	Disease Name
	B15.000	hepatitis A with hepatic coma
	B15.001	acute Hepatitis A with hepatic coma
	B15.002	acute Severe Hepatitis A with hepatic coma
	B15.003	subacute severe hepatitis A with hepatic coma
	B15.900	hepatitis A without hepatic coma
	B15.901	acute hepatitis A
	B15.902	acute jaundice hepatitis A
	B15.903	acute cholestatic hepatitis A
	B15.904	acute infectious hepatitis
	B15.905	acute anicteric hepatitis
	B16.000	acute hepatitis B with delta-agent (coinfection) with hepatic coma
	B16.001	acute hepatitis B with hepatic coma
	B16.100	acute hepatitis B with delta-agent (coinfection) without hepatic coma
	B16.101	acute hepatitis B & D
	B16.200	acute hepatitis B without delta-agent (coinfection) with hepatic coma
	B16.201	acute jaundice hepatitis B with hepatic coma
	B16.202	subacute severe hepatitis B with hepatic coma
	B16.203	acute Severe Hepatitis B with hepatic coma
	B16.204	acute anicteric hepatitis B with hepatic coma
	B16.205	subacute severe hepatitis B
	B16.206	acute severe hepatitis B with hepatic coma
	B16.900	acute hepatitis B without delta-agent (coinfection) without hepatic coma
	B16.901	acute jaundice hepatitis B
	B16.902	acute cholestatic hepatitis B
	B16.903	post transfusion hepatitis B
	B16.904	hepatitis B
	B16.905	acute anicteric hepatitis B
	B17.000	acute delta-agent infection of hepatitis B carrier
	B17.100	acute hepatitis C
	B17.101	acute jaundice hepatitis C
	B17.102	acute severe hepatitis C
	B17.103	subacute severe hepatitis C
	B17.200	acute hepatitis E
	B17.201	hepatitis E
	B17.202	acute jaundice hepatitis E
	B17.203	acute cholestatic hepatitis E
	B17.204	acute severe hepatitis E
	B17.205	subacute severe hepatitis E
	B17.800	Other specified acute viral hepatitis
	B17.801	acute hybrid hepatitis
	B17.802	acute overlap hepatitis
	B17.803	acute overlap jaundice hepatitis
	B17.804	acute hepatitis D
	B17.805	acute hepatits G
	B17.806	acute jaundice hepatits G
	B17.807	acute severe hepatitis G
	B17.900	acute hepatitis
	B17.901	cholestatic hepatitis
	B17.902	acute jaundice hepatitis
	B18.000	chronic hepatitis with delta-agent
	B18.001	chronic hepatitis B & C
	B18.002	chronic overlap hepatitis
	B18.003	chronic severe overlap hepatitis
	B18.004	chronic hybrid hepatitis
	B18.005	chronic severe hybrid hepatitis
	B18.100	chronic hepatitis B without delta-agent
	B18.101	chronic active hepatitis B
	B18.102	chronic persistent hepatitis B
	B18.103+	hepatitis B virus associated glomerulonephritis
	B18.104	chronic mild hepatitis B
	B18.105	chronic moderate hepatitis B
	B18.106	chronic severe hepatitis B
	B18.107	chronic hepatitis B
	B18.200	chronic hepatitis C
	B18.201	chronic jaundice hepatitis C
	B18.202	chronic mild hepatitis C
	B18.203	chronic moderate hepatitis C
	B18.204	chronic severe hepatitis C
	B18.205+	hepatitis C virus associated glomerulonephritis
	B18.800	other specified chronic hepatitis
	B18.801	chronic mild overlap hepatitis
	B18.817	chronic hepatitis D
	B18.818	chronic hepatitis E
	B18.900	chronic hepatitis
	B18.901	chronic mild hepatitis
	B18.902	chronic moderate hepatitis
	B18.903	chronic severe hepatitis
	B18.904+	hepatitis associated kidney diseas
	B19.000	hepatitis with hepatic coma
	B19.001	acute severe hepatitis with hepatic coma
	B19.002	subacute severe hepatitis with hepatic coma
	B19.900	viral hepatitis
	B19.901	post transfusion hepatitis
	K70.100	alcoholic hepatitis
	K70.200	alcoholic fibrosis and sclerosis of liver
	K70.201	alcoholic fibrosis
	K70.300	alcoholic cirrhosis
	K70.400	alcoholic hepatitis failure
	K70.401	acute alcoholic hepatic failure
	K70.402	chronic alcoholic hepatic failure
	K70.403	alcoholic hepatic failure with coma
	K70.900	alcoholic liver disease
	K70.901	alcoholic hepatocyte injury
	K71.000	toxic liver disease with cholestasis
	K71.001	drug toxic liver disease with cholestasis
	K71.100	toxic liver disease with hepatic necrosis
	K71.101	drug toxic liver disease with hepatic failure
	K71.102	acute drug toxic disease with hepatic failure
	K71.103	toxic liver disease with hepatic failure
	K71.104	subacute drug toxic liver disease with hepatic failure
	K71.200	toxic liver disease with acute hepatitis
	K71.300	toxic liver disease with chronic persistent hepatitis
	K71.400	toxic liver disease with chronic lobular hepatitis
	K71.500	toxic liver disease with chronic active hepatitis
	K71.600	toxic liver disease with hepatitis
	K71.601	drug toxic liver disease with hepatitis
	K71.700	toxica liver disease with fibrosis
	K71.701	drug toxic liver disease with sclerosis
	K71.702	toxic liver disease with sclerosis
	K71.800	toxic liver disease with other disorder of liver
	K71.900	toxic liver disease
	K71.901	toxic liver disease with hepatic injury
	K72.000	acute hepatic failure
	K72.001	subacute hepatic failure
	K72.002	acute yellow liver atrophy
	K72.003	acute liver necrosis with hepatic failure
	K72.004	severe hepatitis
	K72.100	chronic hepatic failure
	K72.900	hepatic failure
	K72.901	subacute liver necrosis
	K72.902	liver atrophy
	K72.903	liver necrosis
	K72.904	hepatic encephalopathy
	K72.905	hypohepatia
	K73.000	chronic persistent hepatitis
	K73.100	chronic lobular hepatitis
	K73.200	chronic active hepatitis
	K73.800	other chronic hepatitis
	K73.900	chronic hepatitis
	K73.901	chronic severe hepatitis
	K74.000	hepatic fibrosis
	K74.200	hepatic fibrosis with hepatic sclerosis
	K74.300	primary biliary cirrhosis
	K74.400	secondary biliary cirrhosis
	K74.500	biliary cirrhosis
	K74.600	hepatic cirrhosis
	K74.601	other cirrhosis of liver
	K74.602	post hepatitis B decompensated cirrhosis
	K74.603	post hepatitis C decompensated cirrhosis
	K74.604	post autoimmune hepatitis decompensated cirrhosis
	K74.605	post hepatitis decompensated cirrhosis
	K74.606	mixed type decompensated cirrhosis
	K74.607	decompensated cirrhosis
	K74.608	posthepatitic cirrhosis
	K74.609	postnecrotic cirrhosis
	K74.610	nodular cirrhosis
	K74.611	portal cirrhosis
	K74.612	mixed type cirrhosis
	K74.613	cryptogenic cirrhosis
	K74.614	autoimmune cirrhosis
	K74.615+	cirrhosis with esophageal varices rupture hemorrhage
	K74.616+	cirrhosis with esophageal varices
	K74.617+	cirrhosis with esophageal gastric varices ruture hemorrhage
	K74.618+	cirrhosis with gastric varices ruture hemorrhage
	K74.619+	cirrhosis with esophageal gastric varices
	K74.620+	cirrhosis with gastric varices
	K74.621	chronic interstitial hepatitis
	K74.622	schistosoma cirrhosis
	K75.000	abscess of liver
	K75.001	cholangitic hepatic abscess
	K75.002	hematogenic hepatic abscess
	K75.003	bacterial hepatic abscess
	K75.200	nonspecific reactive hepatitis
	K75.300	granulomatous hepatitis
	K75.301	hepatic inflammatory pseudotumor
	K75.400	autoimmune hepatitis
	K75.800	other specified inflammatory liver disease
	K75.801	inflammatory mass near liver
	K75.802	intra-hepatic bile duct depletion syndrome
	K75.803	nutritional hepatitis
	K75.804	cholestatic hepatitis
	K75.805	hepatocholangitis
	K75.806	acute cryptogenic hepatitis
	K75.807	congestion hepatitis
	K75.809	intrahepatic cholangitis
	K75.900	inflammatory liver disease
	K75.901	inflammatory liver
	K76.000	fatty liver
	K76.901	liver neoplasm
	P59.201	neonatal hepatitis
	P00.202	maternal hepatitis newborn
		P.S If reader need Chinese disease name from china standard diagnostic library, please contact the first author.
